# Supplementary material for: The Effect of Training on Postural Control in Dyslexic Children
Source: PLoS One. 2015 Jul 10;10(7):e0130196. doi: 10.1371/journal.pone.0130196 (PMC4498656; doi:10.1371/journal.pone.0130196)
Supplement: S1 Data — (XLSX) [file pone.0130196.s001.xlsx]

## Sheet: spatial analaysis
Sujets Dyslexic bofore training	Ages	S YO S	S YF S	S OPTO S	S YO I	S YF I	S OPTO I	V YO S	V YF S	V OPTO S	V YO I	V YF I	V OTPO I	nb de collisions
Sujets Dyslexic bofore training 1	9.7	4.3	2.6	12.4	18	12.9	15.1	16	16	30	56	27	32	32
Sujets Dyslexic bofore training 2	12.7	1.7	5.9	4	1.7	5.3	3	10	16	16	11	18	17	41
Sujets Dyslexic bofore training 3	8.8	5.2	7	9.9	25.8	21.1		13	26	22	39	58	34	34
Sujets Dyslexic bofore training 4	10.2	3.6	1.1	7.6	6.6	8.5		15	15	21	20	22		80
Sujets Dyslexic bofore training 5	11.3	2.3	4.7	18.7	12.9	17.3	11.6	12	17	26	26	29	50	31
Sujets Dyslexic bofore training 6	10.8	1.1	1.2	11.3	3	10.4	18.6	14	25	56	14	22	24	51
Sujets Dyslexic bofore training 7	11.2	0.6	1.3	3.7	0.7	1.7	2.7	10	18	19	14	18	24	33
Sujets Dyslexic bofore training 8	10	1	1.2	1.8	2.4	2.4	5.5	11	13	19	22	36	28	67
Sujets Dyslexic bofore training 9	10.5	9.4	2.6	2.2	7.2	4.9	9.4	21	15	17	26	30	40	50
Sujets Dyslexic bofore training 10	11.2	2.8	3.8	1.6	6	2.9	9.7	19	13	11	14	15	19	25
Sujets Dyslexic bofore training 11	7.25	2.9	3.3	4.1	3.7	3.2	3.4	17	25	23	20	35	25	7
Sujets Dyslexic bofore training 12	8.6	1.3	2.4	0.8	3.3	7.3	2.3	10	18	16	25	39	27	29
Sujets Dyslexic bofore training 13	8.7	1.8	1.3	2.1	4.2	4.1	14.3	14	16	13	24	26	36	25
Sujets Dyslexic bofore training 14	10.75	1.5	0.9	2.5	1.9	3.2	4.7	11	14	19	21	22	25	14
Sujets Dyslexic bofore training 15	9	1	1.6	5.9	1.9	1.8	5.4	9	16	23	15	17	21	34
Sujets Dyslexic bofore training 16	8	1.4	2.3	3.9	3.1	4.4	14.2	1.4	19	24	25	24	39	40
moyenne	9.91875	2.61875	2.7	5.78125	6.4	6.9625	8.56429	12.7125	17.625	22.1875	23.25	27.375	29.4	37.0625
nb	16	16	16	16	16	16	14	16	16	16	16	16	15	16
ecart type	1.43734	2.22507	1.82574	4.97061	6.87643	5.76216	5.44124	4.59157	4.17732	10.2256	11.0905	10.8066	9.01427	18.2847
se	0.359336	0.556269	0.456435	1.24265	1.71911	1.44054	1.45423	1.14789	1.04433	2.5564	2.77263	2.70166	2.32748	4.57117
Sujets Dyslexic after training	Ages	S YO S	S YF S	S OPTO S	S YO I	S YF I	S OPTO I	V YO S	V YF S	V OPTO S	V YO I	V YF I	V OTPO I
Sujets Dyslexic after training1	9.7	7	7.1	0.3	5.9	7.8	27.7	17	20	17	22	21
Sujets Dyslexic after training2	12.7	3.8	2.8	12.2	4.5	5.3	3.7	15	19	29	17	16	13
Sujets Dyslexic after training3	8.8	6.1	3.4	4.4	4.9	2.8	1.6	17	19	16	20	19	12
Sujets Dyslexic after training4	10.2	3.1	3.3	16.8	1.7		4.3	17	15	30	23		25
Sujets Dyslexic after training5	11.3		4.5	3.8	13.4		0.9	22	21	15	24	25	8
Sujets Dyslexic after training6	10.8	3.1	3.9	4.7	2	3.2	5.9	14	21	21	18	25	31
Sujets Dyslexic after training7	11.2	1.6	2.3	3.6	6.5	6.8	4.7	15	21	16	22	26	23
Sujets Dyslexic after training8	10	1	1.6	1.8	2.7	2.2	3.9	12	14	14	16	26	20
Sujets Dyslexic after training9	10.5	3.3	2.3	4.2	3.5	4.5	3.5	16	16	20	24	34	21
Sujets Dyslexic after training10	11.2	1.4	3.1	1.7	3.7	4.1	3.9	9	13	14	16	16	3.9
Sujets Dyslexic after training11	7.25	3.7	3	3.2	2.7	3.4	3.3	15	20	20	19	28
Sujets Dyslexic after training12	8.6	1.2	2.3	1.1	1.7	1.9	2.2	13	19	15	14	15	19
Sujets Dyslexic after training13	8.7	4.1	5.1	2.5	4.1	11.2	6.6	25	25	17	19	29	30
Sujets Dyslexic after training14	10.75	1.5	0.7	1	1.1	1.4	1.8	13	14	13	17	22	21
Sujets Dyslexic after training15	9	1.3	0.4	2.6	2.6	1.3	3.8	6	7	17	11	11	28
Sujets Dyslexic after training16	8	4.9	1.2	4.8	3.4	2.8	3.9	17	15	14	17	17	21
moyenne	9.91875	3.14	2.9375	4.29375	4.025	4.19286	5.10625	15.1875	17.4375	18	18.6875	22	19.7071
nb	16	15	16	16	16	14	16	16	16	16	16	15	14
ecart type	1.43734	1.85696	1.69779	4.29969	2.92472	2.78912	6.20435	4.4754	4.33542	5.05964	3.68273	6.30193	8.02884
se	0.359336	0.479464	0.424448	1.07492	0.731181	0.745423	1.55109	1.11885	1.08385	1.26491	0.920682	1.62715	2.1458

## Sheet: temporal analysis
Dyselxic before training	AGE	IPY L YO_S	IPY M YO_S	IPY H YO_S	IPX L YO_S	IPX M YO_S	IPX H YO_S	CTY L YO_S	CTY M YO_S	CTY H YO_S	CTX L YO_S	CTX M YO_S	CTX H YO_S	IPY L YF_S	IPY M YF_S	IPY H YF_S	IPX L YF_S	IPX M YF_S	IPX H YF_S	CTY L YF_S	CTY M YF_S	CTY H YF_S	CTX L YF_S	CTX M YF_S	CTX H YF_S	IPY L OPTO_S	IPY M OTPO_S	IPY H OTPO_S	IPX L OPTO_S	IPX M OPTO_S	IPX H OPTO_S	CTY L OPTO_S	CTY M OPTO_S	CTY H OPTO_S	CTX L OPTO_S	CTX M OPTO_S	CTX H OPTO_S	IPY L YO_I	IPY M YO_I	IPY H YO_I	IPX L YO_I	IPX M YO_I	IPX H YO_I	CTY L YO_I	CTY M YO_I	CTY H YO_I	CTX L YO_I	CTX M YO_I	CTX H YO_I
Dyselxic before training 1	9.7	81.29	71.13	54.96	76.53	69.9	50.76	0.12	2.55	0.06	0.22	1.45	0.08	77.1	70.65	53.29	67.98	61.9	41.88	0.23	3.01	0.01	1.57	0.89	0	92.93	81.09	67.01	82.35	72.45	54.74	0.13	1.49	0.12	0.23	1.35	0.13	83.39	72.56	60.03	96.35	86.38	73.01	0.07	2.86	0.29	0.01	0.24	0.31
Dyselxic before training 2	12.7	71.38	63.65	44.71	68.51	58.32	39.79	0.55	1.42	0.01	1.87	0.34	0.01	86.47	73.77	58.2	79.06	66.1	48.95	0.17	1.32	0.01	0.52	1.5	0.01	82.01	72.11	56.9	73.21	63.01	46.35	0.12	1.19	0.01	0.69	1.81	0	75.39	64.96	45.5	64.07	57.76	39.26	0.21	0.72	0.01	1.52	1.39	0.01
Dyselxic before training 3	8.8	92.25	76.26	62.1	68.16	58.81	43.17	0.24	1.29	0.03	0.89	0.48	0.01	92.08	80.64	64.25	74.31	66.13	49.97	0.24	0.92	0.16	0.54	1.06	0.07	93.81	77.71	61.75	78.18	69.25	52.65	0.08	0.77	0.08	0.63	1.07	0.03	95.11	84.48	72.64	93.02	78.21	65.71	0.06	0.53	0.08	0.09	0.66	0.03
Dyselxic before training 4	10.2	82.91	68.34	55.92	69.86	60.48	46.72	0.5	2.69	0.08	0.48	0.73	0.02	70.26	65.4	48.36	59.15	56.11	37.27	0.71	1.4	0.14	1.22	0.56	0.04	83.47	74.03	61.32	82.8	72.7	57.95	0.15	1.71	0.06	0.8	0.88	0.02	82.01	72.26	55.52	79.54	71.05	53.45	0.62	2.11	0.05	0.23	2.08	0.08
Dyselxic before training 5	11.3	78.74	66.69	48.37	66.44	60.8	42.05	0.31	1.35	0.02	0.47	0.6	0	80.31	69.48	51.7	75.88	67.14	49.51	0.04	0.64	0.05	0.67	1.39	0.04	100.07	86.15	68.77	82	71.96	54.31	0.06	0.9	0.04	0.1	0.87	0.01	86.58	78.25	59.91	88.76	74.5	57.06	0.08	0.88	0.05	0.06	2.05	0.04
Dyselxic before training 6	10.8	74.27	67.49	49.73	58.39	50.54	31.78	0.19	0.95	0.02	2.41	0.64	0	71.47	73.44	57.46	57.69	55.46	37.04	1.16	0.37	0.06	1.28	0.68	0.02	89.99	90.91	72.45	75.97	76.71	58.74	0.1	0.2	0.09	0.26	1.13	0.04	77.51	69.17	51.21	70.53	60.56	43.16	0.12	1.1	0.09	0.58	0.76	0
Dyselxic before training 7	11.2	70.1	58.6	43.83	54.03	46.44	28.33	0.44	1.47	0	1.97	0.51	0	72.8	69.99	52.53	61.38	51.49	35.47	0.51	1.74	0.06	0.61	0.93	0	72.4	69.87	51.9	74.01	67.1	51.21	0.4	0.67	0.05	0.62	1.42	0.01	64.11	58.15	45.16	56.38	54.84	36.09	0.54	2.74	0.04	2.04	0.31	0.01
Dyselxic before training 8	10	71.18	62.24	47.56	59.91	50.4	33.57	0.33	1.61	0.01	0.39	0.53	0	72.36	64.59	51.19	61.5	52.04	34.69	0.53	1.65	0.05	0.39	1.49	0	74.89	71.38	56	64.84	56.43	40.27	0.19	1.63	0.04	0.6	0.97	0	69.71	67.19	55.81	68.01	61.42	48.25	0.3	1.02	0.05	1.59	2.73	0.04
Dyselxic before training 9	10.5	88.59	76.77	59.91	80.37	74.34	49.9	0.1	0.81	0.03	0.09	0.41	0.07	80.21	73.21	52.94	68.46	61.68	38.79	0.05	0.68	0.02	0.63	0.5	0	85.62	75.74	57.23	61.66	55.7	34.28	0.04	0.55	0.06	0.98	0.3	0	89.68	80.57	65.24	72.67	68.15	49.72	0.07	1.37	0.03	0.25	0.76	0.04
Dyselxic before training 10	11.2	82.15	72.72	57.41	68.32	62.19	46.05	0.08	0.56	0.02	1.41	1.39	0.02	84.34	71.55	54.95	71.25	61.15	43.23	0.12	0.92	0.03	1	0.52	0	73.13	64.21	47.72	65.65	54.69	38.06	0.33	1.03	0.02	0.42	2.2	0.02	79.45	70.13	56.04	78.5	65.75	50.34	0.2	2.25	0.01	1.24	1.15	0.03
Dyselxic before training 11	7.25	77.88	69.53	52.18	72.47	66.43	44.93	0.07	1.12	0.06	0.63	0.36	0.03	85.7	78.32	59.91	66.57	60.58	48.59	0.04	0.33	0.21	0.4	1.63	0.04	82.57	76.87	58.22	71.21	66.64	49	0.05	0.68	0.1	0.41	0.62	0.08	76.87	69.63	52.89	79.29	69.55	50.87	0.23	0.68	0.04	0.1	0.97	0.04
Dyselxic before training 12	8.6	74.5	63.64	47.94	62.06	49.9	35.23	0.63	1.03	0.02	2.43	0.96	0	83.84	72.04	55.29	65.66	57.55	41.03	0.08	1.15	0.08	0.86	1.14	0.02	71.6	67.1	51.13	59.37	49.98	33.62	0.16	0.55	0.02	1.21	1.9	0	78.38	70.06	58.58	75.05	67.82	51.41	0.08	0.8	0.04	0.47	2.03	0.01
Dyselxic before training 13	8.7	74.55	66.43	47.37	66.18	59.99	42.87	0.27	0.93	0	0.9	0.52	0	73.87	68.22	50.11	59.61	59.73	41.02	0.18	1.35	0.02	2.13	0.86	0.02	77.94	67.79	48.91	67.02	59.78	45.58	0.28	0.94	0.02	1.51	1.46	0.04	87.54	77.42	63.15	66.44	59.71	47.95	0.18	0.97	0.01	2	1.9	0.01
Dyselxic before training 14	10.75	72.96	65.06	47.92	63.26	55.55	38.35	0.38	1.1	0.01	0.58	1.27	0	72.83	66.23	48.04	55.57	51.8	35.03	0.26	0.83	0.07	2.56	1.16	0	75.74	71.8	56.84	66.12	59.44	41.9	0.33	1.41	0.04	0.65	0.82	0.04	77.17	69.48	54.96	65.51	59.35	42.73	0.19	1.43	0.07	1.05	0.67	0.03
Dyselxic before training 15	9	70.86	57.09	47.72	58.26	53.64	42.69	0.24	0.19	0	3.43	0.29	0	81.44	73.78	57.7	60.99	56.37	38.55	0.06	1.44	0.05	1.05	0.91	0.02	90.61	80.68	65.36	74.46	65.65	47.43	0.09	1.17	0.23	0.83	0.47	0.03	78.53	70.53	52.79	61.99	52.22	36.73	0.4	1.31	0.08	3.45	0.4	0.01
Dyselxic before training 16	8	78.94	68.48	53.57	56.85	51.03	35.2	0.18	1.59	0.07	2.38	1.93	0.04	75.85	68.45	53.08	68.52	61.28	45.08	0.26	2.01	0.24	0.76	0.95	0.08	85.99	81.14	61.5	67.48	60.71	41.36	0.04	1.31	0.18	0.32	1.1	0	80.69	72.06	61.84	70.56	64	46.46	0.13	0.86	0.08	0.22	1.77	0.02
moyenne	9.91875	77.6594	67.1325	51.325	65.6	58.0475	40.7119	0.289375	1.29125	0.0275	1.28438	0.775625	0.0175	78.8081	71.235	54.3125	65.8488	59.1569	41.6313	0.29	1.235	0.07875	1.01188	1.01062	0.0225	83.2981	75.5363	58.9381	71.6456	63.8875	46.7156	0.159375	1.0125	0.0725	0.64125	1.14813	0.028125	80.1325	71.6812	56.9544	74.1669	65.7044	49.5125	0.2175	1.35187	0.06375	0.93125	1.24187	0.044375
nb	16	16	16	16	16	16	16	16	16	16	16	16	16	16	16	16	16	16	16	16	16	16	16	16	16	16	16	16	16	16	16	16	16	16	16	16	16	16	16	16	16	16	16	16	16	16	16	16	16
ecart type	1.43734	6.50204	5.5344	5.44061	7.27138	7.7552	6.50708	0.17222	0.639999	0.0259487	1.00365	0.483749	0.0256905	6.4591	4.36758	4.35569	6.89678	5.04738	5.39277	0.303557	0.676619	0.0709812	0.622449	0.356809	0.0254296	8.61474	7.216	7.13353	7.4194	7.65288	7.95784	0.115208	0.431393	0.0610464	0.371625	0.52136	0.0348748	7.51271	6.27328	7.03862	11.2629	8.95199	9.8031	0.169725	0.739623	0.065714	0.980135	0.762384	0.0734819
se	0.359336	1.62551	1.3836	1.36015	1.81785	1.9388	1.62677	0.0430549	0.16	0.00648717	0.250912	0.120937	0.00642262	1.61478	1.0919	1.08892	1.72419	1.26184	1.34819	0.0758892	0.169155	0.0177453	0.155612	0.0892023	0.00635741	2.15369	1.804	1.78338	1.85485	1.91322	1.98946	0.028802	0.107848	0.0152616	0.0929062	0.13034	0.00871869	1.87818	1.56832	1.75966	2.81572	2.238	2.45077	0.0424313	0.184906	0.0164285	0.245034	0.190596	0.0183705
Dyselxic after training	AGE	IPY L YO_S	IPY M YO_S	IPY H YO_S	IPX L YO_S	IPX M YO_S	IPX H YO_S	CTY L YO_S	CTY M YO_S	CTY H YO_S	CTX L YO_S	CTX M YO_S	CTX H YO_S	IPY L YF_S	IPY M YF_S	IPY H YF_S	IPX L YF_S	IPX M YF_S	IPX H YF_S	CTY L YF_S	CTY M YF_S	CTY H YF_S	CTX L YF_S	CTX M YF_S	CTX H YF_S	IPY L OPTO_S	IPY M OTPO_S	IPY H OTPO_S	IPX L OPTO_S	IPX M OPTO_S	IPX H OPTO_S	CTY L OPTO_S	CTY M OPTO_S	CTY H OPTO_S	CTX L OPTO_S	CTX M OPTO_S	CTX H OPTO_S	IPY L YO_I	IPY M YO_I	IPY H YO_I	IPX L YO_I	IPX M YO_I	IPX H YO_I	CTY L YO_I	CTY M YO_I	CTY H YO_I	CTX L YO_I	CTX M YO_I	CTX H YO_I
Dyselxic after training 1	9.7	84.1	75.49	56.4	74.98	66.48	47.22	0.14	1.47	0.07	0.52	0.4	0.02	89.57	78.43	62.53	80.4	72.08	55.32	0.22	1.2	0.06	0.37	1.47	0.01	81.73	71.03	57.08	71.96	61.44	47.46	0.16	1.94	0.08	0.43	3.43	0.04	85.05	78.19	60.74	75.49	65.37	48.82	0.12	1.52	0.1	2.38	0.97	0.05
Dyselxic after training 2	12.7	82.62	71.34	53.78	77.81	64.29	47.27	0.34	1.41	0.09	0.25	1.15	0	82.45	71.16	57.7	68.86	61.12	46.45	0.29	1.23	0.03	0.49	2.98	0.03	90.51	78.73	65.21	84.24	72.99	58.56	0.08	0.95	0.1	0.56	1.13	0.05	81.79	68.04	54.02	79.87	67.56	49.77	0.09	1.56	0.03	0.49	2.12	0.03
Dyselxic after training 3	8.8	86.99	75.04	58.33	76.97	63.46	47.85	0.26	0.74	0.08	0.82	1.01	0.01	79.73	72.67	54.74	69.71	64.24	48.12	0.11	0.77	0.07	0.62	0.75	0.01	79.6	67.38	51.04	78.82	65.36	51.82	0.12	2.35	0.09	0.33	0.61	0.05	90.21	76.61	60.62	62.52	64.16	50.4	0.13	1.3	0.03	1.49	1.5	0.05
Dyselxic after training 4	10.2	84.85	76.11	56.31	62.06	59.77	43.12	0.05	1.06	0.1	1.15	1.55	0.02	80.59	69.76	52.72	70.25	60.81	45.6	0.09	1.25	0.01	1.59	1.05	0	82.95	78.04	58.77	95.28	84.16	65.48	0.06	0.79	0.26	0.13	0.74	0.12	75.15	73.38	55.39	58.05	57.49	43.1	0.17	0.75	0.11	1.7	2.16	0.12
Dyselxic after training 5	11.3	90.58	78.36	59.09	83.44	76.27	55.69	0.07	0.47	0.02	0.24	0.77	0.03	87.97	73.54	56.05	67.54	68.49	49.62	0.08	0.48	0.07	0.48	0.46	0.07	80.47	71.17	50.89	70.45	64.35	44.78	0.1	0.63	0.03	0.69	0.82	0.02	86.57	77.41	60.71	88.68	77.61	59.09	0.08	1.62	0.06	0.08	1.33	0.04
Dyselxic after training 6	10.8	81.29	72.13	54.54	66.36	56.19	40.54	0.67	0.66	0.02	2.48	1.25	0	84.34	72.74	57.59	72.22	63.94	47.38	0.06	0.96	0.23	0.36	0.76	0.02	84.13	76.53	61.76	69.51	64.29	46.35	0.29	0.84	0.08	1.5	0.43	0.03	76.65	70.94	54.4	63.66	60.42	39.94	0.1	1.58	0.01	1.79	1.14	0
Dyselxic after training 7	11.2	72.06	63.65	47.17	67.79	58.45	41.45	0.18	2.26	0.03	0.38	0.73	0.04	78.12	70.2	53.4	66.74	61.15	46.68	0.13	1.62	0.08	0.32	1.06	0.02	69.77	65.54	46.69	78.09	66.78	51.4	0.21	2.36	0	0.79	1.8	0	81.15	73.52	61.13	78.33	68.41	52.25	0.23	1.59	0.08	0.35	1.79	0.04
Dyselxic after training 8	10	72.15	62.64	47.41	57.51	51.03	34.07	0.23	2.25	0.07	1.16	0.86	0	75.18	66.57	51.98	62.83	57.45	39.74	0.23	1.2	0.09	0.57	0.84	0	80.73	69.01	52.04	67.4	57	38.64	0.12	1.74	0.05	1.46	1.19	0	80.79	71.76	55.17	65.86	59.12	41.43	0.16	3.36	0.1	0.58	0.46	0.01
Dyselxic after training 9	10.5	77.53	70.12	51.59	71.23	67.71	49.36	0.08	0.68	0.06	0.54	0.32	0	81.64	74.02	56.03	64.11	58.01	38.79	0.1	0.66	0.1	0.65	0.47	0	86.87	77.72	58.86	68.12	63.69	42.47	0.13	0.32	0.07	1.12	1.32	0	78.96	76.71	60.39	64.07	62.54	44.32	0.75	1.1	0.06	2.43	1.53	0
Dyselxic after training 10	11.2	72.62	63.39	43.45	66.26	57.56	39.2	0.33	1.29	0	1.98	0.2	0.01	76.91	70.55	50.26	68.83	59.56	40.58	0.3	0.97	0.01	1.57	0.4	0.01	76.14	68.2	51.42	63.39	57.02	39.35	0.19	0.91	0.04	0.57	0.84	0	84.02	72.64	56.47	69.41	63.44	47.16	0.08	3.44	0.01	0.88	1.64	0.03
Dyselxic after training 11	7.25	80.75	69.91	52.19	73.3	64.93	45.15	0.2	1.12	0.1	0.37	0.53	0.01	78.82	72.97	54.69	71.53	65.87	49.1	0.1	0.91	0.05	0.48	0.97	0.02	78.12	72.43	53.89	70.7	64.82	48.09	0.06	0.79	0.21	0.82	1.73	0.03	86.11	76.78	57.21	61.54	58.84	41.71	0.37	1.08	0.09	2.94	0.93	0.03
Dyselxic after training 12	8.6	74.48	65.51	47.63	63.69	53.86	37.38	0.11	1.4	0.04	0.34	0.59	0	79.83	72.53	56.9	65.8	56.96	38.75	0.31	0.82	0.07	0.61	1.38	0	73.62	67.27	50.24	60.24	53.05	33.8	0.11	0.86	0.03	0.67	0.73	0	74.68	67.23	49.26	64.56	56.69	37.87	0.21	1.48	0.03	0.7	0.29	0
Dyselxic after training 13	8.7	82.89	77.27	58.18	72.19	69.02	50.9	0.18	0.66	0.16	0.48	0.38	0.05	86.87	78.95	60.46	73.49	64.59	50.11	0.07	0.51	0.19	0.29	0.92	0.06	79.4	70.01	54.56	66.01	58.7	44.75	0.7	1.08	0.09	0.4	1.2	0.03	80.3	73.49	55.33	73.12	70.09	47.76	0.3	1.62	0.16	0.29	0.92	0.13
Dyselxic after training 14	10.75	73.98	66.44	50.67	60.1	55.16	37.38	0.3	2.69	0.02	1.38	0.68	0	65.89	64.5	47.53	56.17	48.31	32.53	1.84	1.07	0.02	1.06	2.35	0	71.41	65.22	50.12	56.19	48.43	30.74	0.34	1.39	0.04	1.05	2.3	0	67	61.46	48.11	64.89	59.3	44.02	0.29	1.13	0.16	0.75	2.36	0.04
Dyselxic after training 15	9	69.86	58.29	39.09	60.69	50.1	31.56	0.36	0.55	0	3.02	0.24	0	64.99	55.42	36.01	51.47	45.84	24.42	0.32	0.74	0	3.1	0.13	0	81.16	14.06	55.89	63.4	57.04	33.73	0.2	0.61	0.15	0.94	0.42	0	77.7	69.42	51.16	67.91	57.68	35.66	0.41	1.12	0.01	0.71	0.25	0
Dyselxic after training 16	8	78.27	69.11	53.19	79.85	69.66	51.84	0.17	1.96	0.05	0.1	0.81	0.03	74.15	66.37	51.29	60.01	52.36	36.55	0.45	1.16	0.05	1.47	2.3	0	83.3	71.9	53.97	76.88	65.33	47.34	0.15	1.05	0.05	0.84	1.25	0.02	81.41	70.34	55.76	72.45	61.36	43.61	0.08	2	0.17	0.56	1.24	0.02
moyenne	9.91875	79.0637	69.675	51.8137	69.6394	61.4963	43.7487	0.229375	1.29188	0.056875	0.950625	0.716875	0.01375	79.1906	70.6488	53.7425	66.8725	60.0487	43.1088	0.29375	0.971875	0.070625	0.876875	1.14312	0.015625	79.9944	67.765	54.5269	71.2925	62.7781	45.2975	0.18875	1.16312	0.085625	0.76875	1.24625	0.024375	80.4713	72.37	55.9919	69.4006	63.13	45.4319	0.223125	1.64062	0.075625	1.1325	1.28937	0.036875
nb	16	16	16	16	16	16	16	16	16	16	16	16	16	16	16	16	16	16	16	16	16	16	16	16	16	16	16	16	16	16	16	16	16	16	16	16	16	16	16	16	16	16	16	16	16	16	16	16	16
ecart type	1.43734	6.12265	5.93978	5.66971	7.75809	7.40363	6.80173	0.152947	0.688014	0.0431615	0.867813	0.383175	0.0162788	6.90951	5.61247	6.05903	6.97029	6.95537	7.78671	0.428437	0.30411	0.0624466	0.741294	0.788202	0.0215928	5.4006	14.9793	4.84945	9.69507	8.24141	9.11754	0.156924	0.618274	0.0686992	0.383212	0.777491	0.0316162	5.58867	4.462	4.10221	8.07929	5.62586	5.89409	0.176095	0.749431	0.0550114	0.873319	0.64451	0.0387675
se	0.359336	1.53066	1.48495	1.41743	1.93952	1.85091	1.70043	0.0382369	0.172003	0.0107904	0.216953	0.0957937	0.00406971	1.72738	1.40312	1.51476	1.74257	1.73884	1.94668	0.107109	0.0760275	0.0156117	0.185323	0.197051	0.00539821	1.35015	3.74482	1.21236	2.42377	2.06035	2.27938	0.0392309	0.154569	0.0171748	0.0958031	0.194373	0.00790405	1.39717	1.1155	1.02555	2.01982	1.40646	1.47352	0.0440238	0.187358	0.0137528	0.21833	0.161127	0.00969187
[truncated: 24 more columns]
