# Supplementary material for: The Effect of Training on Postural Control in Dyslexic Children
Source: PLoS One. 2015 Jul 10;10(7):e0130196. doi: 10.1371/journal.pone.0130196 (PMC4498656; doi:10.1371/journal.pone.0130196)
Supplement: S1 Movie — (ZIP) [file pone.0130196.s002.zip]

Archive with 1 entries (1 files):
- Movie1.MOV
